# Supplementary material for: Lesser prairie‐chicken dispersal after translocation: Implications for restoration and population connectivity
Source: Ecol Evol. 2024 Jan 31;14(2):e10871. doi: 10.1002/ece3.10871 (PMC10828740; doi:10.1002/ece3.10871)
Supplement: Supplementary file 1 — Data S1 [file ECE3-14-e10871-s001.zip]

Archive with 6 entries (6 files):
- ece310871-sup-0001-FigureS1.jpg
- ece310871-sup-0002-FigureS2.tif
- ece310871-sup-0003-FigureS3.jpg
- ece310871-sup-0004-FigureS4.jpg
- ece310871-sup-0005-FigureS5.jpg
- ece310871-sup-0006-Supinfo.docx
